# Supplementary material for: eIF6 promotes the malignant progression of human hepatocellular carcinoma via the mTOR signaling pathway
Source: J Transl Med. 2021 May 20;19:216. doi: 10.1186/s12967-021-02877-4 (PMC8139032; doi:10.1186/s12967-021-02877-4)
Supplement: Supplementary file 1 — Additional file 1: Table S1. Detailed clinical data and information of the specimens. Table S2. eIF6 interacting proteins analysis using UniHI websites. Table S3. Signaling pathway enrichment analysis using Metascape online website. [file 12967_2021_2877_MOESM1_ESM.zip]

Archive with 3 entries (3 files):
- LipingSunTableS1.xlsx
- LipingSunTableS2.xlsx
- LipingSunTableS3.xlsx
