# Supplementary material for: eIF6 promotes the malignant progression of human hepatocellular carcinoma via the mTOR signaling pathway
Source: J Transl Med. 2021 May 20;19:216. doi: 10.1186/s12967-021-02877-4 (PMC8139032; doi:10.1186/s12967-021-02877-4)
Supplement: Supplementary file 1 — Additional file 1: Table S1. Detailed clinical data and information of the specimens. Table S2. eIF6 interacting proteins analysis using UniHI websites. Table S3. Signaling pathway enrichment analysis using Metascape online website. [file 12967_2021_2877_MOESM1_ESM.zip › LipingSunTableS1.xlsx]

## Sheet: Sheet1
Inspection Number	name	sex	age	Tumor size (maximum diameter /cm)	Vascular invasion	lymphatic metastasis	Distant metastasis	AFPng /ml	Hepatitis B	cirrhosis	Type of differentiation	Tumor	Normal
1814895	Ma Qingquan	male	63	2.7	No	No	No	N	positive	Yes	Highly differentiated hepatocellular carcinoma	T	N
1813171	Chen Tian	female	53	7	No	Yes	Yes	13	positive	No	Poor differentiated hepatocellular carcinoma	T	N
1810548	He Wing Tong	male	53	5	Vein cancer embolus	No	No	14	positive	Yes	moderately differentiated hepatocellular carcinoma	T	N
1802053	Deng Jianxing	male	30	11	No	No	Yes	16	positive	No	moderately differentiated hepatocellular carcinoma	T
1801335	Yin Jinping	male	47	4	Vein cancer embolus	Yes	Yes	16	positive	No	moderately differentiated hepatocellular carcinoma	T	N
1808377	Li Limin	male	49	1.1	No	Yes	No	20	positive	Yes	moderately differentiated hepatocellular carcinoma	T	N
1813102	Tao Dexin	male	46	3	No	No	No	68	positive	No	Poor differentiated hepatocellular carcinoma	T	N
1813112	Tao Dexin	male	46	3	No	No	No	68	positive	No	Poor differentiated hepatocellular carcinoma	T
1801448	Chen Haosen	male	47	3.5	Vein cancer embolus	No	Yes	68	positive	Yes	moderately differentiated hepatocellular carcinoma	T	N
1811156	Liu Zijian	male	47	3.5	Vein cancer embolus	No	Yes	68	positive	Yes	moderately differentiated hepatocellular carcinoma	T
1815403	Wang Bihong	male	36	13	Vein cancer embolus	No	Yes	89	positive	No	Highly differentiated hepatocellular carcinoma	T
J1817182	Lai Pak Cheung	male	61	6.5	Vein cancer embolus	No	肺	96	positive	Yes	moderately differentiated hepatocellular carcinoma	T
1814637	Li Mengqiang	male	63	1.2	Vein cancer embolus	Yes	Yes	110	positive	Yes	moderately differentiated hepatocellular carcinoma	T
1811407	Wu Fang	male	59	4.2	Vein cancer embolus	Yes	No	150	positive	Yes	moderately differentiated hepatocellular carcinoma	T	N
1809324	Xia Yingqun	male	61	1	No	No	Yes	166	positive	Yes	moderately differentiated hepatocellular carcinoma	T	N
1809324	Wen Zhengyu	male	61	1	No	No	Yes	166	positive	Yes	moderately differentiated hepatocellular carcinoma	T
1811417	Li Yu	male	59	4.2	Vein cancer embolus	Yes	No	170	positive	Yes	moderately differentiated hepatocellular carcinoma	T
1816249	Zhang Qingqun	male	34	9	Vein cancer embolus	No	No	540	positive	No	moderately differentiated hepatocellular carcinoma	T	N
1800124	Zeng Shousheng	male	55	4	No	Yes	No	1993	positive	No	moderately differentiated hepatocellular carcinoma	T
1816247	罗贵平Luo Guiping	male	50	8.5	Vein cancer embolus	No	No	2183	positive	Yes	moderately differentiated hepatocellular carcinoma	T
1810693	Wu Qiuyang	male	45	3.5	Vein cancer embolus	No	No	5462	positive	No	moderately differentiated hepatocellular carcinoma	T	N
1808373	Zhong Wanming	female	59	6	Vein cancer embolus	Yes	No	11930	positive	Yes	moderately differentiated hepatocellular carcinoma	T	N
1814508	Li Rongxian	male	43	7	Vein cancer embolus	No	No	12511	positive	No	Poor differentiated hepatocellular carcinoma	T
1816124	Liu Xuefeng	male	46	5	No	No	No	21255	positive	No	moderately differentiated hepatocellular carcinoma	T	N
1815764	Li Taibao	male	49	5	Vein cancer embolus	No	No	37112	positive	Yes	moderately differentiated hepatocellular carcinoma	T	N
1815406	Su Zhang Xian	male	76	6.5	Vein cancer embolus	No	No	42115	positive	No	Poor differentiated hepatocellular carcinoma	T
1814730	Hau Kam-hung	male	58	5	Vein cancer embolus	No	Yes	62784	positive	No	moderately differentiated hepatocellular carcinoma	T
1811555	Wu Yixiong	male	52	13	Vein cancer embolus	Yes	Yes	88100	positive	No	moderately differentiated hepatocellular carcinoma	T	N
1811951	Zheng Wenxuan	male	62	6.5	No	No	No	N	positive	No	Highly differentiated hepatocellular carcinoma	T	N
1810630	Xu Yingfeng	female	63	7.2	No	No	No	N	positive	Yes	Highly differentiated hepatocellular carcinoma	T	N
1817183	Jin Guanghua	male	48	3	No	No	No	N	positive	No	moderately differentiated hepatocellular carcinoma	T
1817186	Xu can	male	48	3.2	No	No	No	N	positive	No	moderately differentiated hepatocellular carcinoma	T
1807298	Wu Yachung	male	47	4	No	No	No	N	positive	Yes	moderately differentiated hepatocellular carcinoma	T	N
1815163	Lin Longzhou	male	65	4	No	No	No	N	positive	Yes	moderately differentiated hepatocellular carcinoma	T
1813348	Feng Jinchuan	male	54	4.5	No	No	No	N	positive	No	moderately differentiated hepatocellular carcinoma	T	N
1806390	Meng Yongguang	male	55	5	No	No	No	N	negative	Yes	moderately differentiated hepatocellular carcinoma	T	N
1801429	Yin Shuchi	male	58	7	No	No	No	N	negative	Yes	moderately differentiated hepatocellular carcinoma	T	N
1801459	Yin Shi	male	58	7	No	No	No	N	negative	Yes	moderately differentiated hepatocellular carcinoma	T
1801619	Yi Wuhan	male	58	7	No	No	No	N	negative	Yes	moderately differentiated hepatocellular carcinoma	T
1809384	Cai Shaohua	female	67	3	No	No	No	N	negative	Yes	Poor differentiated hepatocellular carcinoma	T	N
1817300	Wu Qianan	male	66	11.5	Vein cancer embolus	No	No	N	negative	Yes	Highly differentiated hepatocellular carcinoma	T	N
1808728	Lin Ya Wang	male	67	6	No	Yes	No	N	negative	Yes	moderately differentiated hepatocellular carcinoma	T	N
1816250	Wu Shengwen	male	53	12.5	Vein cancer embolus	Yes	No	N	negative	Yes	moderately differentiated hepatocellular carcinoma	T
1800046	Liu Guangfu	male	55	2.2	No	No	Yes	N	negative	Yes	moderately differentiated hepatocellular carcinoma	T
1811152	Wu Xiaoxing	male	61	11.5	Vein cancer embolus	No	Yes	N	negative	No	moderately differentiated hepatocellular carcinoma	T	N
1806688	Liu Yuntian	male	61	11.5	Vein cancer embolus	No	Yes	N	negative	No	moderately differentiated hepatocellular carcinoma	T	N
1815113	Deng Huiquan	male	64	9	No	Yes	Yes	N	negative	No	Highly differentiated hepatocellular carcinoma	T	N
1801242	Yang Ji-long	male	51	4.2	Vein cancer embolus	Yes	Yes	N	negative	No	Highly differentiated hepatocellular carcinoma	T	N
1801092	Wu Guangping	male	49	7.5	Vein cancer embolus	Yes	Yes，肺	N	negative	Yes	moderately differentiated hepatocellular carcinoma	T	N
1801133	Ho Ku-ching	male	67	6	Vein cancer embolus	No	Yes，肺	31	negative	No	moderately differentiated hepatocellular carcinoma	T	N
1801138	Wu Hen	male	67	6.2	Vein cancer embolus	No	Yes，肺	33	negative	No	moderately differentiated hepatocellular carcinoma	T
1722451	Liao Bin	male	44	13	Vein cancer embolus	No	Yes	300	negative	No	moderately differentiated hepatocellular carcinoma	T
1810190	Du Ziteng	male	44	13	Vein cancer embolus	No	Yes	300	negative	No	moderately differentiated hepatocellular carcinoma	T	N
1800588	Liu Zhenxuan	male	54	5	Vein cancer embolus	No	Yes	766	negative	No	moderately differentiated hepatocellular carcinoma	T	N
1813618	Liu Zhenxuan	male	54	5	Vein cancer embolus	No	Yes	766	negative	No	moderately differentiated hepatocellular carcinoma	T	N
1812034	Chen Riyou	female	60	4.5	No	No	Yes	3760	negative	Yes	moderately differentiated hepatocellular carcinoma	T	N
1816392	Zeng Xin	male	64	9	Vein cancer embolus	No	No	85060	negative	No	Poor differentiated hepatocellular carcinoma	T	N
1811271	Xie Gongxu	male	54	4.5	Vein cancer embolus	No	No	N	negative	Yes	Highly differentiated hepatocellular carcinoma	T	N
1817385	Xu Huicheng	male	56	5	Vein cancer embolus	No	No	N	negative	Yes	Highly differentiated hepatocellular carcinoma	T
1815025	Yang De	male	53	5.2	Vein cancer embolus	No	No	N	negative	Yes	moderately differentiated hepatocellular carcinoma	T
1723138	Huang Zongping	male	64	10	Vein cancer embolus	No	No	N	negative	No	moderately differentiated hepatocellular carcinoma	T
1723138	Huang Zongping	male	64	10	Vein cancer embolus	No	No	N	negative	No	moderately differentiated hepatocellular carcinoma	T
1727891	Liu Xue	male	67	8	No	Yes	No	N	negative	Yes	moderately differentiated hepatocellular carcinoma	T	N
1827881	Liu Tian	male	67	8	No	Yes	No	N	negative	Yes	moderately differentiated hepatocellular carcinoma	T
1811414	Li Xiuzhi	female	74	7.7	Vein cancer embolus	No	No	N	negative	Yes	moderately differentiated hepatocellular carcinoma	T	N
1811407	Gong Yiyi	female	74	7.7	Vein cancer embolus	No	No	N	negative	Yes	moderately differentiated hepatocellular carcinoma	T
1810753	Li Shui	female	58	5.9	Vein cancer embolus	Yes	Yes	N	negative	No	moderately differentiated hepatocellular carcinoma	T	N
180142	Fei Xuegfeng	female	58	5.9	Vein cancer embolus	Yes	Yes	N	negative	No	moderately differentiated hepatocellular carcinoma	T	N
1817442	Lu Jiaoren	male	50	3.5	Vein cancer embolus	NO	NO	N	positive	No	moderately differentiated hepatocellular carcinoma		N
1811155	Zhao Heyan	male	71	3	Vein cancer embolus	NO	NO	N	positive	No	moderately differentiated hepatocellular carcinoma		N
1810199	Wu Yanchun	male	45	2	No	NO	NO	N	positive	No	moderately differentiated hepatocellular carcinoma		N
1808091	Liu Huanyu	male	56	5	No	NO	NO	N	positive	NO	moderately differentiated hepatocellular carcinoma		N
1808228	Nie Mengliang	male	40	5.5	Yes	Yes	Yes	398	positive	Yes	moderately differentiated hepatocellular carcinoma		N
2009663	Yu Guangyin	male	46	5.5	Yes	Yes	Yes	405	negative	No	moderately differentiated hepatocellular carcinoma	Fresh tissue T	N
2001559	Zhang Hunan	male	77	6.3	Yes	No	NO	356	positive	Yes	moderately differentiated hepatocellular carcinoma	Fresh tissue T	N
2004598	Huang Wenbin	male	46	7.4	Yes	Yes	Yes	741	positive	No	moderately differentiated hepatocellular carcinoma	Fresh tissue T	N
2001342	Xu Zhixian	male	84	6.5	No	Yes	NO	N	positive	Yes	moderately differentiated hepatocellular carcinoma	Fresh tissue T	N
2000945	Liu Heng	male	52	6.3	Yes	Yes	Yes	N	negative	Yes	moderately differentiated hepatocellular carcinoma	Fresh tissue T	N
2005032	Zhong Haunming	male	74	8.1	Yes	No	No	401	negative	No	moderately differentiated hepatocellular carcinoma	Fresh tissue T	N
