# Supplementary material for: eIF6 promotes the malignant progression of human hepatocellular carcinoma via the mTOR signaling pathway
Source: J Transl Med. 2021 May 20;19:216. doi: 10.1186/s12967-021-02877-4 (PMC8139032; doi:10.1186/s12967-021-02877-4)
Supplement: Supplementary file 1 — Additional file 1: Table S1. Detailed clinical data and information of the specimens. Table S2. eIF6 interacting proteins analysis using UniHI websites. Table S3. Signaling pathway enrichment analysis using Metascape online website. [file 12967_2021_2877_MOESM1_ESM.zip › LipingSunTableS2.xlsx]

## Sheet: physical interactions table(1)
the details of 355 eIF6-associated proteins using UniHI websites
EIF6	AKT1S1	84335	AKT1 substrate 1 (proline-rich)
EIF6	XRN2	22803	5'-3' exoribonuclease 2
EIF6	GNB2L1	10399	guanine nucleotide binding protein (G protein), beta polypeptide 2-like 1
EIF6	RPL6	6128	ribosomal protein L6
EIF6	USP33	23032	ubiquitin specific peptidase 33
EIF6	WFS1	7466	Wolfram syndrome 1 (wolframin)
EIF6	2020-09-03	55964	septin 3
EIF6	ACAP3	116983	ArfGAP with coiled-coil, ankyrin repeat and PH domains 3
EIF6	C1orf103	55791	chromosome 1 open reading frame 103
EIF6	C4orf27	54969	chromosome 4 open reading frame 27
EIF6	MRPS31	10240	mitochondrial ribosomal protein S31
EIF6	FBL	2091	fibrillarin
EIF6	GTPBP4	23560	GTP binding protein 4
EIF6	RPL3	6122	ribosomal protein L3
EIF6	CRELD1	78987	cysteine-rich with EGF-like domains 1
EIF6	ABCF1	23	ATP-binding cassette, sub-family F (GCN20), member 1
EIF6	HIP1	3092	huntingtin interacting protein 1
EIF6	ENOX1	55068	ecto-NOX disulfide-thiol exchanger 1
EIF6	GIT1	28964	G protein-coupled receptor kinase interacting ArfGAP 1
EIF6	ALDH2	217	aldehyde dehydrogenase 2 family (mitochondrial)
EIF6	KIAA1377	57562	KIAA1377
EIF6	ACTG1	71	actin, gamma 1
EIF6	POLA2	23649	polymerase (DNA directed), alpha 2 (70kD subunit)
EIF6	PSME1	5720	proteasome (prosome, macropain) activator subunit 1 (PA28 alpha)
EIF6	FUNDC2	65991	FUN14 domain containing 2
EIF6	PDHA1	5160	pyruvate dehydrogenase (lipoamide) alpha 1
EIF6	UPF3B	65109	UPF3 regulator of nonsense transcripts homolog B (yeast)
EIF6	OFD1	8481	oral-facial-digital syndrome 1
EIF6	BRIX1	55299	BRX1, biogenesis of ribosomes, homolog (S. cerevisiae)
EIF6	ZNF622	90441	zinc finger protein 622
EIF6	NMD3	51068	NMD3 homolog (S. cerevisiae)
EIF6	CLEC4G	339390	C-type lectin domain family 4, member G
EIF6	AP1M1	8907	adaptor-related protein complex 1, mu 1 subunit
EIF6	ITGB4	3691	integrin, beta 4
EIF6	SORBS1	10580	sorbin and SH3 domain containing 1
EIF6	RPF2	84154	ribosome production factor 2 homolog (S. cerevisiae)
EIF6	HAS1	3036	hyaluronan synthase 1
EIF6	DDX18	8886	DEAD (Asp-Glu-Ala-Asp) box polypeptide 18
EIF6	PES1	23481	pescadillo homolog 1, containing BRCT domain (zebrafish)
EIF6	PPP1CC	5501	protein phosphatase 1, catalytic subunit, gamma isozyme
EIF6	EIF3B	8662	eukaryotic translation initiation factor 3, subunit B
EIF6	RPL5	6125	ribosomal protein L5
EIF6	NOP2	4839	NOP2 nucleolar protein homolog (yeast)
EIF6	RPL31	6160	ribosomal protein L31
EIF6	RPL18A	6142	ribosomal protein L18a
EIF6	RPL8	6132	ribosomal protein L8
EIF6	GNL2	29889	guanine nucleotide binding protein-like 2 (nucleolar)
EIF6	BOP1	23246	block of proliferation 1
EIF6	NSA2	10412	NSA2 ribosome biogenesis homolog (S. cerevisiae)
EIF6	RPLP0	6175	ribosomal protein, large, P0
EIF6	ARF6	382	ADP-ribosylation factor 6
EIF6	YARS	8565	tyrosyl-tRNA synthetase
EIF6	RPL36	25873	ribosomal protein L36
EIF6	PAICS	10606	phosphoribosylaminoimidazole carboxylase, phosphoribosylaminoimidazole succinocarboxamide synthetase
EIF6	CSNK2B	1460	casein kinase 2, beta polypeptide
EIF6	POLR1B	84172	polymerase (RNA) I polypeptide B, 128kDa
EIF6	FIBP	9158	fibroblast growth factor (acidic) intracellular binding protein
EIF6	MRTO4	51154	mRNA turnover 4 homolog (S. cerevisiae)
EIF6	TUFM	7284	Tu translation elongation factor, mitochondrial
EIF6	RPF1	80135	ribosome production factor 1 homolog (S. cerevisiae)
EIF6	PRKCB	5579	protein kinase C, beta
EIF6	OS9	10956	osteosarcoma amplified 9, endoplasmic reticulum lectin
EIF6	EIF3C	8663	eukaryotic translation initiation factor 3, subunit C
EIF6	RPL21P97	387753	ribosomal protein L21 pseudogene 97
EIF6	RGS10	6001	regulator of G-protein signaling 10
EIF6	CUL3	8452	cullin 3
EIF6	BCCIP	56647	BRCA2 and CDKN1A interacting protein
EIF6	RPL39	6170	ribosomal protein L39
EIF6	PFDN5	5204	prefoldin subunit 5
EIF6	CUL1	8454	cullin 1
EIF6	CAND1	55832	cullin-associated and neddylation-dissociated 1
EIF6	RPS19	6223	ribosomal protein S19
EIF6	SRPR	6734	signal recognition particle receptor (docking protein)
EIF6	RPL34	6164	ribosomal protein L34
EIF6	AP1M2	10053	adaptor-related protein complex 1, mu 2 subunit
EIF6	NPEPPS	9520	aminopeptidase puromycin sensitive
EIF6	PLK1	5347	polo-like kinase 1
EIF6	OAS3	4940	2'-5'-oligoadenylate synthetase 3, 100kDa
EIF6	DHX58	79132	DEXH (Asp-Glu-X-His) box polypeptide 58
EIF6	TK1	7083	thymidine kinase 1, soluble
EIF6	UBC	7316	ubiquitin C
EIF6	AP2M1	1173	adaptor-related protein complex 2, mu 1 subunit
EIF6	KIAA0101	9768	KIAA0101
EIF6	FHL2	2274	four and a half LIM domains 2
EIF6	EIF3J	8669	eukaryotic translation initiation factor 3, subunit J
EIF6	SIRT7	51547	sirtuin 7
EIF6	FBLL1	345630	fibrillarin-like 1
EIF6	OAT	4942	ornithine aminotransferase
EIF6	PPP1CA	5499	protein phosphatase 1, catalytic subunit, alpha isozyme
EIF6	PPP1CB	5500	protein phosphatase 1, catalytic subunit, beta isozyme
EIF6	FUS	2521	fused in sarcoma
EIF6	RRP15	51018	ribosomal RNA processing 15 homolog (S. cerevisiae)
EIF6	EIF2AK2	5610	eukaryotic translation initiation factor 2-alpha kinase 2
EIF6	MRPL12	6182	mitochondrial ribosomal protein L12
EIF6	ABCE1	6059	ATP-binding cassette, sub-family E (OABP), member 1
EIF6	HIST2H4B	554313	histone cluster 2, H4b
EIF6	AP2B1	163	adaptor-related protein complex 2, beta 1 subunit
EIF6	SKP1	6500	S-phase kinase-associated protein 1
EIF6	EIF5A	1984	eukaryotic translation initiation factor 5A
EIF6	LOC440926	440926	H3 histone, family 3A pseudogene
EIF6	OGDH	4967	oxoglutarate (alpha-ketoglutarate) dehydrogenase (lipoamide)
EIF6	SSRP1	6749	structure specific recognition protein 1
EIF6	KRR1	11103	KRR1, small subunit (SSU) processome component, homolog (yeast)
EIF6	PWP1	11137	PWP1 homolog (S. cerevisiae)
EIF6	NOP58	51602	NOP58 ribonucleoprotein homolog (yeast)
EIF6	RCL1	10171	RNA terminal phosphate cyclase-like 1
EIF6	MIOS	54468	missing oocyte, meiosis regulator, homolog (Drosophila)
EIF6	EIF4A1	1973	eukaryotic translation initiation factor 4A1
EIF6	POLE	5426	polymerase (DNA directed), epsilon
EIF6	MAPK7	5598	mitogen-activated protein kinase 7
EIF6	PSMD2	5708	proteasome (prosome, macropain) 26S subunit, non-ATPase, 2
EIF6	KPNB1	3837	karyopherin (importin) beta 1
EIF6	DCPS	28960	decapping enzyme, scavenger
EIF6	MYBBP1A	10514	MYB binding protein (P160) 1a
EIF6	NOL10	79954	nucleolar protein 10
EIF6	NAT10	55226	N-acetyltransferase 10 (GCN5-related)
EIF6	CUL1	8454	cullin 1
EIF6	NACA	4666	nascent polypeptide-associated complex alpha subunit
EIF6	TRIP12	9320	thyroid hormone receptor interactor 12
EIF6	DDX24	57062	DEAD (Asp-Glu-Ala-Asp) box polypeptide 24
EIF6	HEATR1	55127	HEAT repeat containing 1
EIF6	DDX31	64794	DEAD (Asp-Glu-Ala-Asp) box polypeptide 31
EIF6	MDN1	23195	MDN1, midasin homolog (yeast)
EIF6	GAR1	54433	GAR1 ribonucleoprotein homolog (yeast)
EIF6	DDX56	54606	DEAD (Asp-Glu-Ala-Asp) box polypeptide 56
EIF6	CDC14A	8556	CDC14 cell division cycle 14 homolog A (S. cerevisiae)
EIF6	PPP6R1	22870	protein phosphatase 6, regulatory subunit 1
EIF6	TRRAP	8295	transformation/transcription domain-associated protein
EIF6	SUPT16H	11198	suppressor of Ty 16 homolog (S. cerevisiae)
EIF6	MAK16	84549	MAK16 homolog (S. cerevisiae)
EIF6	HIST1H2BL	8340	histone cluster 1, H2bl
EIF6	ACO2	50	aconitase 2, mitochondrial
EIF6	PPA1	5464	pyrophosphatase (inorganic) 1
EIF6	TSR1	55720	TSR1, 20S rRNA accumulation, homolog (S. cerevisiae)
EIF6	RRP12	23223	ribosomal RNA processing 12 homolog (S. cerevisiae)
EIF6	HIST2H2BF	440689	histone cluster 2, H2bf
EIF6	LSM2	57819	LSM2 homolog, U6 small nuclear RNA associated (S. cerevisiae)
EIF6	UBE3B	89910	ubiquitin protein ligase E3B
EIF6	KRI1	65095	KRI1 homolog (S. cerevisiae)
EIF6	HIST1H2AC	8334	histone cluster 1, H2ac
EIF6	SEH1L	81929	SEH1-like (S. cerevisiae)
EIF6	BTF3L4	91408	basic transcription factor 3-like 4
EIF6	MAP3K4	4216	mitogen-activated protein kinase kinase kinase 4
EIF6	ZNF622	90441	zinc finger protein 622
EIF6	MCFD2	90411	multiple coagulation factor deficiency 2
EIF6	NLRP1	22861	NLR family, pyrin domain containing 1
EIF6	NPEPPS	9520	aminopeptidase puromycin sensitive
EIF6	PABPN1	8106	poly(A) binding protein, nuclear 1
EIF6	PDCD4	27250	programmed cell death 4 (neoplastic transformation inhibitor)
EIF6	PFDN4	5203	prefoldin subunit 4
EIF6	PPIB	5479	peptidylprolyl isomerase B (cyclophilin B)
EIF6	RAN	5901	RAN, member RAS oncogene family
EIF6	RPL13A	23521	ribosomal protein L13a
EIF6	ELAC2	60528	elaC homolog 2 (E. coli)
EIF6	DDX39A	10212	DEAD (Asp-Glu-Ala-Asp) box polypeptide 39A
EIF6	CUL7	9820	cullin 7
EIF6	OBSL1	23363	obscurin-like 1
EIF6	RNF2	6045	ring finger protein 2
EIF6	BCCIP	56647	BRCA2 and CDKN1A interacting protein
EIF6	CHMP4A	29082	chromatin modifying protein 4A
EIF6	CHMP4B	128866	chromatin modifying protein 4B
EIF6	DDX27	55661	DEAD (Asp-Glu-Ala-Asp) box polypeptide 27
EIF6	API5	8539	apoptosis inhibitor 5
EIF6	CLTC	1213	clathrin, heavy chain (Hc)
EIF6	RPL34	6164	ribosomal protein L34
EIF6	RPL37A	6168	ribosomal protein L37a
EIF6	PSMA4	5685	proteasome (prosome, macropain) subunit, alpha type, 4
EIF6	RPL3	6122	ribosomal protein L3
EIF6	NTRK1	4914	neurotrophic tyrosine kinase, receptor, type 1
EIF6	IFI16	3428	interferon, gamma-inducible protein 16
EIF6	HNRNPD	3184	heterogeneous nuclear ribonucleoprotein D (AU-rich element RNA binding protein 1, 37kDa)
EIF6	CNOT2	4848	CCR4-NOT transcription complex, subunit 2
EIF6	PHF8	23133	PHD finger protein 8
EIF6	ESR1	2099	estrogen receptor 1
EIF6	GLTSCR2	29997	glioma tumor suppressor candidate region gene 2
EIF6	NHP2L1	4809	NHP2 non-histone chromosome protein 2-like 1 (S. cerevisiae)
EIF6	KIAA0020	9933	KIAA0020
EIF6	RPL4	6124	ribosomal protein L4
EIF6	RPL5	6125	ribosomal protein L5
EIF6	RPL9	6133	ribosomal protein L9
EIF6	RPS15A	6210	ribosomal protein S15a
EIF6	RPS4X	6191	ribosomal protein S4, X-linked
EIF6	RUVBL2	10856	RuvB-like 2 (E. coli)
EIF6	TSNAX	7257	translin-associated factor X
EIF6	VAPA	9218	VAMP (vesicle-associated membrane protein)-associated protein A, 33kDa
EIF6	IMPA1	3612	inositol(myo)-1(or 4)-monophosphatase 1
EIF6	POP1	10940	processing of precursor 1, ribonuclease P/MRP subunit (S. cerevisiae)
EIF6	APP	351	amyloid beta (A4) precursor protein
EIF6	RPS15A	6210	ribosomal protein S15a
EIF6	HNRNPU	3192	heterogeneous nuclear ribonucleoprotein U (scaffold attachment factor A)
EIF6	RPS5	6193	ribosomal protein S5
EIF6	LMNB1	4001	lamin B1
EIF6	RBM14	10432	RNA binding motif protein 14
EIF6	ABHD14A	25864	abhydrolase domain containing 14A
EIF6	ASNA1	439	arsA arsenite transporter, ATP-binding, homolog 1 (bacterial)
EIF6	BZW2	28969	basic leucine zipper and W2 domains 2
EIF6	CAPN1	823	calpain 1, (mu/I) large subunit
EIF6	EBNA1BP2	10969	EBNA1 binding protein 2
EIF6	RPS6	6194	ribosomal protein S6
EIF6	RPL18A	6142	ribosomal protein L18a
EIF6	NOP58	51602	NOP58 ribonucleoprotein homolog (yeast)
EIF6	RPL37A	6168	ribosomal protein L37a
EIF6	RPL23	9349	ribosomal protein L23
EIF6	RPS24	6229	ribosomal protein S24
EIF6	RPS4X	6191	ribosomal protein S4, X-linked
EIF6	RPL17	6139	ribosomal protein L17
EIF6	RPL9	6133	ribosomal protein L9
EIF6	DHX9	1660	DEAH (Asp-Glu-Ala-His) box polypeptide 9
EIF6	CNBP	7555	CCHC-type zinc finger, nucleic acid binding protein
EIF6	DFFA	1676	DNA fragmentation factor, 45kDa, alpha polypeptide
EIF6	VCAM1	7412	vascular cell adhesion molecule 1
EIF6	ZBTB26	57684	zinc finger and BTB domain containing 26
EIF6	HDAC9	9734	histone deacetylase 9
EIF6	XRN2	22803	5'-3' exoribonuclease 2
EIF6	GTPBP4	23560	GTP binding protein 4
EIF6	NMD3	51068	NMD3 homolog (S. cerevisiae)
EIF6	PPAN	56342	peter pan homolog (Drosophila)
EIF6	TOP2A	7153	topoisomerase (DNA) II alpha 170kDa
EIF6	ECT2	1894	epithelial cell transforming sequence 2 oncogene
EIF6	PEPD	5184	peptidase D
EIF6	EIF4E	1977	eukaryotic translation initiation factor 4E
EIF6	HSPA1A	3303	heat shock 70kDa protein 1A
EIF6	HSPA9	3313	heat shock 70kDa protein 9 (mortalin)
EIF6	PPP5C	5536	protein phosphatase 5, catalytic subunit
EIF6	RARS	5917	arginyl-tRNA synthetase
EIF6	TNFAIP8	25816	tumor necrosis factor, alpha-induced protein 8
EIF6	GINS3	64785	GINS complex subunit 3 (Psf3 homolog)
EIF6	HPRT1	3251	hypoxanthine phosphoribosyltransferase 1
EIF6	PAFAH1B2	5049	platelet-activating factor acetylhydrolase 1b, catalytic subunit 2 (30kDa)
EIF6	TOP2B	7155	topoisomerase (DNA) II beta 180kDa
EIF6	BYSL	705	bystin-like
EIF6	RPL7A	6130	ribosomal protein L7a
EIF6	RPL23A	6147	ribosomal protein L23a
EIF6	RPL30	6156	ribosomal protein L30
EIF6	USP10	9100	ubiquitin specific peptidase 10
EIF6	KIAA0020	9933	KIAA0020
EIF6	DDX55	57696	DEAD (Asp-Glu-Ala-Asp) box polypeptide 55
EIF6	DDX54	79039	DEAD (Asp-Glu-Ala-Asp) box polypeptide 54
EIF6	NOC3L	64318	nucleolar complex associated 3 homolog (S. cerevisiae)
EIF6	CCNH	902	cyclin H
EIF6	RPL4	6124	ribosomal protein L4
EIF6	GNL1	2794	guanine nucleotide binding protein-like 1
EIF6	GABARAP	11337	GABA(A) receptor-associated protein
EIF6	RPL13A	23521	ribosomal protein L13a
EIF6	CSNK1D	1453	casein kinase 1, delta
EIF6	CSNK1E	1454	casein kinase 1, epsilon
EIF6	ZNF593	51042	zinc finger protein 593
EIF6	LIG4	3981	ligase IV, DNA, ATP-dependent
EIF6	DDX27	55661	DEAD (Asp-Glu-Ala-Asp) box polypeptide 27
EIF6	GNL3	26354	guanine nucleotide binding protein-like 3 (nucleolar)
EIF6	RPL19	6143	ribosomal protein L19
EIF6	CEBPZ	10153	CCAAT/enhancer binding protein (C/EBP), zeta
EIF6	RPL18	6141	ribosomal protein L18
EIF6	EIF3A	8661	eukaryotic translation initiation factor 3, subunit A
EIF6	PDCD11	22984	programmed cell death 11
EIF6	PABPC1L	80336	poly(A) binding protein, cytoplasmic 1-like
EIF6	GANAB	23193	glucosidase, alpha; neutral AB
EIF6	WDR12	55759	WD repeat domain 12
EIF6	EEF1A1	1915	eukaryotic translation elongation factor 1 alpha 1
EIF6	RPL15	6138	ribosomal protein L15
EIF6	SDAD1	55153	SDA1 domain containing 1
EIF6	PAK1IP1	55003	PAK1 interacting protein 1
EIF6	PDP2	57546	pyruvate dehyrogenase phosphatase catalytic subunit 2
EIF6	ABCF2	10061	ATP-binding cassette, sub-family F (GCN20), member 2
EIF6	RSL24D1	51187	ribosomal L24 domain containing 1
EIF6	DUSP12	11266	dual specificity phosphatase 12
EIF6	NIP7	51388	nuclear import 7 homolog (S. cerevisiae)
EIF6	NOC2L	26155	nucleolar complex associated 2 homolog (S. cerevisiae)
EIF6	RPL13	6137	ribosomal protein L13
EIF6	RPL7	6129	ribosomal protein L7
EIF6	APEX1	328	APEX nuclease (multifunctional DNA repair enzyme) 1
EIF6	EEF1D	1936	eukaryotic translation elongation factor 1 delta (guanine nucleotide exchange protein)
EIF6	CMPK1	51727	cytidine monophosphate (UMP-CMP) kinase 1, cytosolic
EIF6	TALDO1	6888	transaldolase 1
EIF6	ATP5O	539	ATP synthase, H+ transporting, mitochondrial F1 complex, O subunit
EIF6	GDI2	2665	GDP dissociation inhibitor 2
EIF6	SEC13	6396	SEC13 homolog (S. cerevisiae)
EIF6	EIF3E	3646	eukaryotic translation initiation factor 3, subunit E
EIF6	ACP1	52	acid phosphatase 1, soluble
EIF6	CKMT1A	548596	creatine kinase, mitochondrial 1A
EIF6	GH1	2688	growth hormone 1
EIF6	MCC	4163	mutated in colorectal cancers
EIF6	CS	1431	citrate synthase
EIF6	TPM3	7170	tropomyosin 3
EIF6	UCHL1	7345	ubiquitin carboxyl-terminal esterase L1 (ubiquitin thiolesterase)
EIF6	MYL6	4637	myosin, light chain 6, alkali, smooth muscle and non-muscle
EIF6	UBE2I	7329	ubiquitin-conjugating enzyme E2I (UBC9 homolog, yeast)
EIF6	TAF1	6872	TAF1 RNA polymerase II, TATA box binding protein (TBP)-associated factor, 250kDa
EIF6	PHGDH	26227	phosphoglycerate dehydrogenase
EIF6	PPAN-P2RY11	692312	PPAN-P2RY11 readthrough
EIF6	HSP90AB1	3326	heat shock protein 90kDa alpha (cytosolic), class B member 1
EIF6	HSPD1	3329	heat shock 60kDa protein 1 (chaperonin)
EIF6	HSPA8	3312	heat shock 70kDa protein 8
EIF6	PABPC1	26986	poly(A) binding protein, cytoplasmic 1
EIF6	HSP90B1	7184	heat shock protein 90kDa beta (Grp94), member 1
EIF6	POLR2A	5430	polymerase (RNA) II (DNA directed) polypeptide A, 220kDa
EIF6	SRPRB	58477	signal recognition particle receptor, B subunit
EIF6	EIF3I	8668	eukaryotic translation initiation factor 3, subunit I
EIF6	C19orf10	56005	chromosome 19 open reading frame 10
EIF6	LRRC59	55379	leucine rich repeat containing 59
EIF6	GRPEL1	80273	GrpE-like 1, mitochondrial (E. coli)
EIF6	EIF3K	27335	eukaryotic translation initiation factor 3, subunit K
EIF6	NUDT5	11164	nudix (nucleoside diphosphate linked moiety X)-type motif 5
EIF6	RUVBL1	8607	RuvB-like 1 (E. coli)
EIF6	NUDC	10726	nuclear distribution gene C homolog (A. nidulans)
EIF6	PON2	5445	paraoxonase 2
EIF6	RBM28	55131	RNA binding motif protein 28
EIF6	SLC25A6	293	solute carrier family 25 (mitochondrial carrier; adenine nucleotide translocator), member 6
EIF6	IPO7	10527	importin 7
EIF6	PDIA4	9601	protein disulfide isomerase family A, member 4
EIF6	PRKAR2A	5576	protein kinase, cAMP-dependent, regulatory, type II, alpha
EIF6	EDF1	8721	endothelial differentiation-related factor 1
EIF6	H2AFX	3014	H2A histone family, member X
EIF6	IMPDH1	3614	IMP (inosine 5'-monophosphate) dehydrogenase 1
EIF6	CYFIP1	23191	cytoplasmic FMR1 interacting protein 1
EIF6	FMR1	2332	fragile X mental retardation 1
EIF6	NLE1	54475	notchless homolog 1 (Drosophila)
EIF6	DNAJC21	134218	DnaJ (Hsp40) homolog, subfamily C, member 21
EIF6	AP1G1	164	adaptor-related protein complex 1, gamma 1 subunit
EIF6	P4HB	5034	prolyl 4-hydroxylase, beta polypeptide
EIF6	NAP1L1	4673	nucleosome assembly protein 1-like 1
EIF6	BMS1	9790	BMS1 homolog, ribosome assembly protein (yeast)
EIF6	NOL6	65083	nucleolar protein family 6 (RNA-associated)
EIF6	NOP56	10528	NOP56 ribonucleoprotein homolog (yeast)
EIF6	NVL	4931	nuclear VCP-like
EIF6	NARS	4677	asparaginyl-tRNA synthetase
EIF6	KPNA6	23633	karyopherin alpha 6 (importin alpha 7)
EIF6	DKC1	1736	dyskeratosis congenita 1, dyskerin
EIF6	UTP20	27340	UTP20, small subunit (SSU) processome component, homolog (yeast)
EIF6	EIF4E	1977	eukaryotic translation initiation factor 4E
EIF6	AHCY	191	adenosylhomocysteinase
EIF6	DDX5	1655	DEAD (Asp-Glu-Ala-Asp) box polypeptide 5
EIF6	IPO5	3843	importin 5
EIF6	DHX15	1665	DEAH (Asp-Glu-Ala-His) box polypeptide 15
EIF6	WDHD1	11169	WD repeat and HMG-box DNA binding protein 1
EIF6	ATG7	10533	ATG7 autophagy related 7 homolog (S. cerevisiae)
EIF6	PMM2	5373	phosphomannomutase 2
EIF6	SRM	6723	spermidine synthase
EIF6	GCH1	2643	GTP cyclohydrolase 1
EIF6	CKS2	1164	CDC28 protein kinase regulatory subunit 2
EIF6	CCT6A	908	chaperonin containing TCP1, subunit 6A (zeta 1)
EIF6	PSMD8	5714	proteasome (prosome, macropain) 26S subunit, non-ATPase, 8
EIF6	CDK7	1022	cyclin-dependent kinase 7
EIF6	MNAT1	4331	menage a trois homolog 1, cyclin H assembly factor (Xenopus laevis)
EIF6	PSMD7	5713	proteasome (prosome, macropain) 26S subunit, non-ATPase, 7
EIF6	MCM5	4174	minichromosome maintenance complex component 5
EIF6	PRDX5	25824	peroxiredoxin 5
EIF6	ATP5C1	509	ATP synthase, H+ transporting, mitochondrial F1 complex, gamma polypeptide 1
EIF6	IARS	3376	isoleucyl-tRNA synthetase
EIF6	RBM34	23029	RNA binding motif protein 34
EIF6	MCM2	4171	minichromosome maintenance complex component 2
EIF6	MCM3	4172	minichromosome maintenance complex component 3
EIF6	CFL1	1072	cofilin 1 (non-muscle)
EIF6	AMMECR1	9949	Alport syndrome, mental retardation, midface hypoplasia and elliptocytosis chromosomal region gene 1
EIF6	CBS	875	cystathionine-beta-synthase
