# Supplementary material for: eIF6 promotes the malignant progression of human hepatocellular carcinoma via the mTOR signaling pathway
Source: J Transl Med. 2021 May 20;19:216. doi: 10.1186/s12967-021-02877-4 (PMC8139032; doi:10.1186/s12967-021-02877-4)
Supplement: Supplementary file 1 — Additional file 1: Table S1. Detailed clinical data and information of the specimens. Table S2. eIF6 interacting proteins analysis using UniHI websites. Table S3. Signaling pathway enrichment analysis using Metascape online website. [file 12967_2021_2877_MOESM1_ESM.zip › LipingSunTableS3.xlsx]

## Sheet: Sheet1
the associated proteins received a high enrichment in the cell cycle and mTOR signaling pathways
##Databases: KEGG PATHWAY, Gene Ontology
##Statistical test method: hypergeometric test / Fisher's exact test
##FDR correction method: Benjamini and Hochberg
#Term	ID	Input number	Background number	P-Value	Corrected P-Value
Ribosome	hsa03010	32	153	3.21569e-32	6.36064e-29
Ribosome biogenesis in eukaryotes	hsa03008	22	105	1.62727e-22	6.43749e-20
RNA transport	hsa03013	22	165	9.75461e-19	2.41183e-16
Protein processing in endoplasmic reticulum	hsa04141	14	165	5.41099e-10	2.01942e-08
RNA degradation	hsa03018	8	79	8.3264e-07	1.37247e-05
Cell cycle	hsa04110	9	124	2.29333e-06	3.38523e-05
mRNA surveillance pathway	hsa03015	7	91	2.18264e-05	0.000251003
DNA replication	hsa03030	5	36	2.54057e-05	0.000285526
Alcoholism	hsa05034	9	180	3.88662e-05	0.000422403
Proteasome	hsa03050	5	45	6.7463e-05	0.000673949
Endocytosis	hsa04144	10	244	7.28011e-05	0.000723621
Proteoglycans in cancer	hsa05205	9	203	9.41319e-05	0.000908258
Endocrine and other factor-regulated calcium reabsorption	hsa04961	5	50	0.000106979	0.000998134
Necroptosis	hsa04217	8	162	0.000113304	0.00104551
Citrate cycle (TCA cycle)	hsa00020	4	30	0.000196281	0.0016521
Circadian rhythm	hsa04710	4	31	0.000220127	0.00179182
Spliceosome	hsa03040	7	135	0.000228029	0.00184099
Insulin signaling pathway	hsa04910	7	137	0.000248402	0.00194976
Ubiquitin mediated proteolysis	hsa04120	7	137	0.000248402	0.00194976
Huntington disease	hsa05016	8	193	0.000354073	0.00263292
Metabolic pathways	hsa01100	26	1433	0.000363344	0.0026817
Oxytocin signaling pathway	hsa04921	7	153	0.000469727	0.00337862
mTOR signaling pathway	hsa04150	7	153	0.000469727	0.00337862
Biosynthesis of amino acids	hsa01230	5	75	0.000621562	0.00431386
Carbon metabolism	hsa01200	6	117	0.0006746	0.00463319
Regulation of actin cytoskeleton	hsa04810	8	214	0.000681828	0.00466663
Basal transcription factors	hsa03022	4	45	0.000811106	0.00534789
Hedgehog signaling pathway	hsa04340	4	47	0.000943982	0.0061421
Nucleotide excision repair	hsa03420	4	47	0.000943982	0.0061421
Oocyte meiosis	hsa04114	6	128	0.0010542	0.00679223
Cysteine and methionine metabolism	hsa00270	4	49	0.00109147	0.00689752
Arginine and proline metabolism	hsa00330	4	50	0.00117095	0.00728346
Measles	hsa05162	6	138	0.00152499	0.00895084
Legionellosis	hsa05134	4	55	0.00162994	0.0095385
Inflammatory mediator regulation of TRP channels	hsa04750	5	100	0.00210094	0.0115756
Hippo signaling pathway	hsa04390	6	154	0.00259108	0.0140031
Human immunodeficiency virus 1 infection	hsa05170	7	212	0.00286979	0.0153004
Aminoacyl-tRNA biosynthesis	hsa00970	4	66	0.00305213	0.0159566
Wnt signaling pathway	hsa04310	6	160	0.00310874	0.0159566
Long-term potentiation	hsa04720	4	67	0.00321296	0.0163795
Amphetamine addiction	hsa05031	4	68	0.00337946	0.0170091
Influenza A	hsa05164	6	167	0.00380606	0.0189156
Adherens junction	hsa04520	4	72	0.00410416	0.0200941
Antigen processing and presentation	hsa04612	4	77	0.00514894	0.0240771
Drug metabolism - other enzymes	hsa00983	4	79	0.00561234	0.0254615
Vascular smooth muscle contraction	hsa04270	5	132	0.00652613	0.0287499
Systemic lupus erythematosus	hsa05322	5	133	0.00672536	0.0293012
Apoptosis	hsa04210	5	136	0.00734853	0.0312589
Estrogen signaling pathway	hsa04915	5	138	0.00778566	0.032766
Fluid shear stress and atherosclerosis	hsa05418	5	139	0.00801086	0.033346
Focal adhesion	hsa04510	6	199	0.00853897	0.0349691
NF-kappa B signaling pathway	hsa04064	4	100	0.0122286	0.0468761
2-Oxocarboxylic acid metabolism	hsa01210	2	18	0.0124307	0.0469235
Cellular senescence	hsa04218	5	160	0.0138396	0.050572
MAPK signaling pathway	hsa04010	7	295	0.0154933	0.0552175
Insulin resistance	hsa04931	4	108	0.0156731	0.0557578
HIF-1 signaling pathway	hsa04066	4	109	0.0161422	0.0572208
Longevity regulating pathway - multiple species	hsa04213	3	62	0.0181573	0.062461
Protein export	hsa03060	2	23	0.019087	0.0645369
NOD-like receptor signaling pathway	hsa04621	5	178	0.0206839	0.0686456
Lysosome	hsa04142	4	123	0.0236444	0.0768181
Platelet activation	hsa04611	4	124	0.0242486	0.0783721
Purine metabolism	hsa00230	4	130	0.0280692	0.0881284
Thyroid hormone synthesis	hsa04918	3	74	0.0282372	0.0882358
Bacterial invasion of epithelial cells	hsa05100	3	74	0.0282372	0.0882358
Dopaminergic synapse	hsa04728	4	131	0.0287388	0.0885441
Glyoxylate and dicarboxylate metabolism	hsa00630	2	30	0.0303526	0.0926505
RNA polymerase	hsa03020	2	31	0.0321323	0.0971408
Synaptic vesicle cycle	hsa04721	3	78	0.032135	0.0971408
Viral carcinogenesis	hsa05203	5	201	0.0322166	0.0971408
Epstein-Barr virus infection	hsa05169	5	201	0.0322166	0.0971408
EGFR tyrosine kinase inhibitor resistance	hsa01521	3	79	0.0331511	0.0995037
Autophagy - other	hsa04136	2	32	0.0339519	0.101599
Base excision repair	hsa03410	2	33	0.0358109	0.105251
beta-Alanine metabolism	hsa00410	2	33	0.0358109	0.105251
PI3K-Akt signaling pathway	hsa04151	7	354	0.036097	0.105935
Parkinson disease	hsa05012	4	142	0.0367301	0.107474
Adrenergic signaling in cardiomyocytes	hsa04261	4	149	0.0424168	0.120201
Pathways in cancer	hsa05200	9	530	0.0428438	0.121237
Gap junction	hsa04540	3	88	0.0430366	0.121609
Thyroid cancer	hsa05216	2	37	0.0436232	0.122741
African trypanosomiasis	hsa05143	2	37	0.0436232	0.122741
Hypertrophic cardiomyopathy (HCM)	hsa05410	3	90	0.0454118	0.126871
Pyruvate metabolism	hsa00620	2	39	0.0477447	0.127427
IL-17 signaling pathway	hsa04657	3	93	0.049094	0.127427
GnRH signaling pathway	hsa04912	3	93	0.049094	0.127427
Glycine, serine and threonine metabolism	hsa00260	2	40	0.0498566	0.127427
Fc gamma R-mediated phagocytosis	hsa04666	3	94	0.0503529	0.127854
Thermogenesis	hsa04714	5	231	0.052337	0.131541
Dilated cardiomyopathy (DCM)	hsa05414	3	96	0.0529174	0.132662
cGMP-PKG signaling pathway	hsa04022	4	167	0.0591863	0.137085
Alzheimer disease	hsa05010	4	171	0.0633281	0.144645
Vibrio cholerae infection	hsa05110	2	50	0.0726852	0.153718
Riboflavin metabolism	hsa00740	1	8	0.0741391	0.153718
Leukocyte transendothelial migration	hsa04670	3	112	0.075596	0.155922
Thyroid hormone signaling pathway	hsa04919	3	119	0.0866583	0.170897
Pyrimidine metabolism	hsa00240	2	57	0.0902792	0.171704
Autophagy - animal	hsa04140	3	128	0.101815	0.185784
FoxO signaling pathway	hsa04068	3	132	0.108867	0.193304
Oxidative phosphorylation	hsa00190	3	133	0.11066	0.196133
Mitophagy - animal	hsa04137	2	65	0.111713	0.196292
Non-homologous end-joining	hsa03450	1	13	0.112932	0.196292
Glycolysis / Gluconeogenesis	hsa00010	2	68	0.120062	0.202668
Central carbon metabolism in cancer	hsa05230	2	69	0.122878	0.206502
Platinum drug resistance	hsa01524	2	73	0.134299	0.216376
Thiamine metabolism	hsa00730	1	16	0.135426	0.216376
PPAR signaling pathway	hsa03320	2	76	0.143015	0.224155
Arrhythmogenic right ventricular cardiomyopathy (ARVC)	hsa05412	2	77	0.145947	0.228207
Hepatitis C	hsa05160	3	155	0.152727	0.234
GABAergic synapse	hsa04727	2	89	0.181974	0.26235
Longevity regulating pathway	hsa04211	2	89	0.181974	0.26235
Histidine metabolism	hsa00340	1	23	0.185724	0.26391
TGF-beta signaling pathway	hsa04350	2	94	0.197351	0.276655
Folate biosynthesis	hsa00790	1	26	0.206378	0.283859
Prostate cancer	hsa05215	2	97	0.206651	0.283859
Progesterone-mediated oocyte maturation	hsa04914	2	99	0.212878	0.289362
Phosphatidylinositol signaling system	hsa04070	2	99	0.212878	0.289362
Ascorbate and aldarate metabolism	hsa00053	1	27	0.213145	0.289362
AGE-RAGE signaling pathway in diabetic complications	hsa04933	2	100	0.215998	0.292833
Transcriptional misregulation in cancer	hsa05202	3	186	0.218695	0.294231
Hippo signaling pathway - multiple species	hsa04392	1	29	0.226508	0.300492
Pentose phosphate pathway	hsa00030	1	30	0.233105	0.305554
Parathyroid hormone synthesis, secretion and action	hsa04928	2	106	0.234794	0.307565
Fructose and mannose metabolism	hsa00051	1	33	0.25256	0.323971
Toxoplasmosis	hsa05145	2	113	0.25683	0.328417
MicroRNAs in cancer	hsa05206	4	299	0.259346	0.32926
Serotonergic synapse	hsa04726	2	115	0.263135	0.333642
Prion diseases	hsa05020	1	35	0.265255	0.334614
Neurotrophin signaling pathway	hsa04722	2	119	0.275747	0.344118
Aldosterone-regulated sodium reabsorption	hsa04960	1	37	0.277736	0.34486
Yersinia infection	hsa05135	2	121	0.282049	0.349416
cAMP signaling pathway	hsa04024	3	214	0.282289	0.349416
Human T-cell leukemia virus 1 infection	hsa05166	3	219	0.293849	0.359897
Ferroptosis	hsa04216	1	40	0.296062	0.359933
Tryptophan metabolism	hsa00380	1	42	0.308021	0.370149
Type I diabetes mellitus	hsa04940	1	43	0.313924	0.375645
Fatty acid degradation	hsa00071	1	44	0.319777	0.380348
Carbohydrate digestion and absorption	hsa04973	1	44	0.319777	0.380348
Ras signaling pathway	hsa04014	3	232	0.324019	0.384699
Apelin signaling pathway	hsa04371	2	137	0.332165	0.392018
Ether lipid metabolism	hsa00565	1	47	0.337039	0.395646
Valine, leucine and isoleucine degradation	hsa00280	1	48	0.342696	0.400622
Amino sugar and nucleotide sugar metabolism	hsa00520	1	48	0.342696	0.400622
Malaria	hsa05144	1	49	0.348304	0.405739
N-Glycan biosynthesis	hsa00510	1	50	0.353865	0.411007
Cholesterol metabolism	hsa04979	1	50	0.353865	0.411007
Pathogenic Escherichia coli infection	hsa05130	1	55	0.380966	0.435076
Glutathione metabolism	hsa00480	1	56	0.386249	0.440093
VEGF signaling pathway	hsa04370	1	59	0.401829	0.451858
Lysine degradation	hsa00310	1	59	0.401829	0.451858
Viral myocarditis	hsa05416	1	60	0.406934	0.455785
Long-term depression	hsa04730	1	60	0.406934	0.455785
Glycerolipid metabolism	hsa00561	1	61	0.411996	0.459373
Herpes simplex virus 1 infection	hsa05168	5	492	0.417497	0.464459
Hepatocellular carcinoma	hsa05225	2	168	0.425834	0.472141
Tight junction	hsa04530	2	170	0.431654	0.476371
Non-small cell lung cancer	hsa05223	1	66	0.436666	0.480382
Shigellosis	hsa05131	1	68	0.446243	0.487932
Prolactin signaling pathway	hsa04917	1	70	0.455657	0.495487
Epithelial cell signaling in Helicobacter pylori infection	hsa05120	1	70	0.455657	0.495487
RIG-I-like receptor signaling pathway	hsa04622	1	70	0.455657	0.495487
Tuberculosis	hsa05152	2	179	0.457446	0.497158
Leishmaniasis	hsa05140	1	74	0.47401	0.512345
Inositol phosphate metabolism	hsa00562	1	74	0.47401	0.512345
Kaposi sarcoma-associated herpesvirus infection	hsa05167	2	186	0.477032	0.515331
Glioma	hsa05214	1	75	0.478501	0.515509
Gastric acid secretion	hsa04971	1	75	0.478501	0.515509
Pertussis	hsa05133	1	76	0.482953	0.519175
Calcium signaling pathway	hsa04020	2	193	0.496184	0.530514
B cell receptor signaling pathway	hsa04662	1	82	0.508885	0.542043
Peroxisome	hsa04146	1	83	0.513079	0.545336
Salmonella infection	hsa05132	1	83	0.513079	0.545336
ErbB signaling pathway	hsa04012	1	85	0.52136	0.552949
Cardiac muscle contraction	hsa04260	1	86	0.525448	0.555497
ECM-receptor interaction	hsa04512	1	86	0.525448	0.555497
Insulin secretion	hsa04911	1	86	0.525448	0.555497
PD-L1 expression and PD-1 checkpoint pathway in cancer	hsa05235	1	89	0.537503	0.564621
Rap1 signaling pathway	hsa04015	2	210	0.540791	0.567265
Salivary secretion	hsa04970	1	90	0.541454	0.567265
Morphine addiction	hsa05032	1	91	0.54537	0.570763
Small cell lung cancer	hsa05222	1	93	0.553104	0.578551
Amoebiasis	hsa05146	1	95	0.560706	0.585382
Circadian entrainment	hsa04713	1	97	0.56818	0.591817
Pancreatic secretion	hsa04972	1	98	0.571869	0.59472
Aldosterone synthesis and secretion	hsa04925	1	98	0.571869	0.59472
Endocrine resistance	hsa01522	1	98	0.571869	0.59472
Choline metabolism in cancer	hsa05231	1	99	0.575527	0.598209
Melanogenesis	hsa04916	1	101	0.582749	0.60508
Glucagon signaling pathway	hsa04922	1	106	0.600272	0.622295
Th17 cell differentiation	hsa04659	1	107	0.603688	0.624527
Cholinergic synapse	hsa04725	1	112	0.620335	0.639741
TNF signaling pathway	hsa04668	1	112	0.620335	0.639741
Glutamatergic synapse	hsa04724	1	114	0.626797	0.645731
Sphingolipid signaling pathway	hsa04071	1	119	0.642476	0.658796
AMPK signaling pathway	hsa04152	1	120	0.645532	0.660902
Osteoclast differentiation	hsa04380	1	128	0.669061	0.682518
Natural killer cell mediated cytotoxicity	hsa04650	1	131	0.677477	0.690748
Cell adhesion molecules (CAMs)	hsa04514	1	146	0.716464	0.728994
Breast cancer	hsa05224	1	147	0.718889	0.730335
Phospholipase D signaling pathway	hsa04072	1	148	0.721294	0.731651
Retrograde endocannabinoid signaling	hsa04723	1	148	0.721294	0.731651
Phagosome	hsa04145	1	152	0.730709	0.740062
Jak-STAT signaling pathway	hsa04630	1	162	0.752882	0.760573
Hepatitis B	hsa05161	1	163	0.754997	0.761542
Human papillomavirus infection	hsa05165	2	330	0.77645	0.782383
Axon guidance	hsa04360	1	181	0.79012	0.795752
Chemokine signaling pathway	hsa04062	1	190	0.80575	0.810256
Human cytomegalovirus infection	hsa05163	1	225	0.856261	0.858866
Cytokine-cytokine receptor interaction	hsa04060	1	294	0.920678	0.922077
Neuroactive ligand-receptor interaction	hsa04080	1	338	0.945736	0.946214
